# Supplementary material for: Sexually dimorphic gene expression responses of bovine embryos to the maternal microenvironment on day 13 of gestation
Source: BMC Genomics. 2025 Apr 14;26:372. doi: 10.1186/s12864-025-11570-5 (PMC11998263; doi:10.1186/s12864-025-11570-5)
Supplement: Supplementary file 1 — Supplementary Material 1. [file 12864_2025_11570_MOESM1_ESM.zip › Table S1.xlsx]

## Sheet: Tabelle1
Table S1 List of differentially expressed genes in CM vs. CF, but not in HM vs. HF
Ensembl gene id	Gene symbol	Gene description	Chr	Log2 Fold change	P value	FDR
ENSBTAG00000021727	NTSR1	Neurotensin receptor 1	13	6.19422	1.66e-07	0.000385
ENSBTAG00000013768	NPSR1	neuropeptide S receptor 1	4	6.04974	0.000641	0.0806538
ENSBTAG00000009080	ITGB6	integrin subunit beta 6	2	5.45034	4.83e-05	0.0153059
ENSBTAG00000005021	SEMA5A	semaphorin 5A	20	4.91362	5.32e-05	0.016001
ENSBTAG00000015493	ENSBTAG00000015493	No description	22	4.12613	0.000607	0.0794509
ENSBTAG00000014707	ISG15	ISG15 ubiquitin-like modifier	16	3.88977	0.000125	0.0271586
ENSBTAG00000014523	DIRAS2	DIRAS family GTPase 2	8	3.67688	9.19e-07	0.00128902
ENSBTAG00000015835	PIWIL2	piwi like RNA-mediated gene silencing 2	8	3.42056	8.82e-05	0.0210078
ENSBTAG00000020056	COL12A1	collagen type XII alpha 1 chain	9	2.5178	0.000457	0.0682894
ENSBTAG00000018130	MAP2	microtubule associated protein 2	2	2.48562	0.000322	0.0568815
ENSBTAG00000003632	CYP39A1	cytochrome P450, family 39, subfamily A, polypeptide 1	23	2.42292	0.000701	0.0849619
ENSBTAG00000011171	PIEZO2	piezo type mechanosensitive ion channel component 2	24	2.29771	0.000209	0.0399961
ENSBTAG00000020430	GLT1D1	glycosyltransferase 1 domain containing 1	17	2.17257	0.000646	0.0808755
ENSBTAG00000003396	MAFB	MAF bZIP transcription factor B	13	2.14944	7.62e-07	0.00124998
ENSBTAG00000024878	ANKRD31	Ankyrin repeat domain 31	10	2.0082	2.58e-07	0.000543
ENSBTAG00000016748	ENSBTAG00000016748	intestinal alkaline phosphatase VII	2	1.99466	0.000106	0.0241351
ENSBTAG00000002214	TAT	Tyrosine aminotransferase	18	1.98678	1.09e-07	0.00028
ENSBTAG00000001862	PPP2R2B	protein phosphatase 2 regulatory subunit Bbeta	7	1.97447	0.000381	0.0603923
ENSBTAG00000005337	RAB3B	RAB3B, member RAS oncogene family	3	1.94899	2.15e-05	0.0089047
ENSBTAG00000044118	HMGA2	high mobility group AT-hook 2	5	1.76019	0.000129	0.0272529
ENSBTAG00000008704	FIGN	fidgetin, microtubule severing factor	2	1.7592	3.39e-05	0.0122369
ENSBTAG00000050233	PRRG1	proline rich and Gla domain 1	X	1.72595	0.000122	0.0269673
ENSBTAG00000016548	TEX12	testis expressed 12	15	1.58868	4.3e-05	0.014252
ENSBTAG00000016515	EFNA5	Ephrin A5	7	1.51469	4.79e-06	0.00308294
ENSBTAG00000012615	ZEB2	zinc finger E-box binding homeobox 2	2	1.50102	0.000168	0.0331794
ENSBTAG00000016906	CYP27B1	cytochrome P450, family 27, subfamily B, polypeptide 1	5	1.47862	0.000415	0.0637049
ENSBTAG00000007898	CYBRD1	cytochrome b reductase 1	2	1.4398	8.89e-05	0.0210078
ENSBTAG00000020018	FRK	fyn related Src family tyrosine kinase	9	1.42399	0.00045	0.0676278
ENSBTAG00000005825	NEIL3	nei like DNA glycosylase 3	27	1.37601	6.84e-06	0.00386397
ENSBTAG00000004432	CHRDL1	chordin like 1	X	1.28033	0.000391	0.0611861
ENSBTAG00000015358	ALDOB	aldolase, fructose-bisphosphate B	8	1.27809	0.000619	0.0805364
ENSBTAG00000001414	KCTD12	potassium channel tetramerization domain containing 12	12	1.26602	0.000706	0.0851088
ENSBTAG00000014357	SDC2	Syndecan 2	14	1.18476	1.34e-06	0.00148191
ENSBTAG00000032083	DHX33	DEAH-box helicase 33	19	1.18022	0.00037	0.0601789
ENSBTAG00000044092	IQCK	IQ motif containing K	25	1.16132	0.000584	0.0786376
ENSBTAG00000036016	FAM111B	Family with sequence similarity 111 member B	15	1.09954	2.41e-06	0.0021236
ENSBTAG00000014387	PRKAB2	protein kinase AMP-activated non-catalytic subunit beta 2	3	1.05005	8.82e-06	0.00475314
ENSBTAG00000014252	SPTLC3	serine palmitoyltransferase long chain base subunit 3	13	1.04989	0.000378	0.0603923
ENSBTAG00000003074	SLC16A6	solute carrier family 16 member 6	19	1.00515	7.69e-05	0.0189451
ENSBTAG00000050943	ENSBTAG00000050943	Uncharacterized LOC514189	8	0.975773	9.46e-07	0.00128902
ENSBTAG00000010419	CYP2R1	cytochrome P450, family 2, subfamily R, polypeptide 1	15	0.924964	0.00086	0.0966978
ENSBTAG00000021442	CRTAP	cartilage associated protein	22	0.924778	0.000315	0.0566142
ENSBTAG00000014889	DCBLD2	discoidin, CUB and LCCL domain containing 2	1	0.91417	0.000319	0.0568815
ENSBTAG00000007544	MARVELD3	MARVEL domain containing 3	18	0.889018	6.17e-06	0.00357096
ENSBTAG00000040497	LIN28A	lin-28 homolog A	2	0.823678	0.000739	0.0873377
ENSBTAG00000014536	SFXN1	sideroflexin 1	10	0.805548	1.28e-05	0.00596392
ENSBTAG00000016414	VDR	vitamin D receptor	5	0.782929	0.000591	0.0786376
ENSBTAG00000020844	TMEM246	transmembrane protein 246	8	0.770316	0.000635	0.0806191
ENSBTAG00000006758	ENSBTAG00000006758	No description	17	0.746236	0.000115	0.0256784
ENSBTAG00000032893	ENSBTAG00000032893	No description	13	0.738562	0.000372	0.0601789
ENSBTAG00000027319	ENSBTAG00000027319	No description	4	0.72735	7.38e-05	0.0183705
ENSBTAG00000004997	CTNNAL1	catenin alpha like 1	8	0.727135	0.000473	0.0693657
ENSBTAG00000044139	ZFP42	ZFP42 zinc finger protein	27	0.725724	0.000211	0.0400708
ENSBTAG00000016782	SLC39A10	solute carrier family 39 member 10	2	0.718199	0.000773	0.0902781
ENSBTAG00000020159	NKAIN1	sodium/potassium transporting ATPase interacting 1	2	0.698206	0.000325	0.0569357
ENSBTAG00000007331	PLOD2	procollagen-lysine,2-oxoglutarate 5- dioxygenase 2	1	0.685147	5.47e-06	0.00327713
ENSBTAG00000001835	GJA1	gap junction protein alpha 1	9	0.676382	0.000286	0.0522032
ENSBTAG00000032281	ENSBTAG00000032281	No description	14	0.661365	6.36e-05	0.0173263
ENSBTAG00000031500	SHMT2	serine hydroxymethyltransferase 2	5	0.638429	3.16e-05	0.0117988
ENSBTAG00000015107	SLC16A1	solute carrier family 16 member 1	3	0.611028	0.000512	0.0720409
ENSBTAG00000002082	MARCKS	myristoylated alanine rich protein kinase C substrate	9	0.596452	0.000714	0.0857196
ENSBTAG00000054868	LAGE3	L antigen family member 3	X	-0.584889	0.000138	0.0286243
ENSBTAG00000012125	GDI1	GDP dissociation inhibitor 1	X	-0.589721	1.71e-05	0.00744794
ENSBTAG00000016764	UBA1	ubiquitin like modifier activating enzyme 1	X	-0.609896	1.29e-05	0.00596392
ENSBTAG00000017265	VBP1	VHL binding protein 1	X	-0.610162	0.00065	0.0808931
ENSBTAG00000002568	GPKOW	G-patch domain and KOW motifs	X	-0.610357	0.000413	0.0637049
ENSBTAG00000031564	GNL3L	G protein nucleolar 3 like	X	-0.61362	6.18e-05	0.017249
ENSBTAG00000013329	AP1M1	adaptor related protein complex 1 subunit mu 1	7	-0.617454	0.000249	0.0464443
ENSBTAG00000009288	TBC1D25	TBC1 domain family member 25	X	-0.621133	0.000666	0.0816182
ENSBTAG00000017779	HSD17B10	hydroxysteroid 17-beta dehydrogenase 10	X	-0.629961	4.31e-05	0.014252
ENSBTAG00000020551	ABCD1	ATP binding cassette subfamily D member 1	X	-0.630246	6.06e-05	0.0171241
ENSBTAG00000009451	JDP2	Jun dimerization protein 2	10	-0.64177	0.000143	0.0289687
ENSBTAG00000025848	RBM3	RNA binding motif protein 3	X	-0.644543	0.000379	0.0603923
ENSBTAG00000022314	EMD	emerin	X	-0.662017	2.98e-05	0.0113042
ENSBTAG00000022006	TRIM65	tripartite motif containing 65	19	-0.666327	0.000359	0.0594142
ENSBTAG00000009293	EVL	Enah/Vasp-like	21	-0.672643	0.000473	0.0693657
ENSBTAG00000016977	FUNDC2	FUN14 domain containing 2	X	-0.68577	1.44e-05	0.00641398
ENSBTAG00000002363	SESN2	sestrin 2	2	-0.698317	0.00043	0.0651552
ENSBTAG00000003547	CSTF2	cleavage stimulation factor subunit 2	X	-0.700157	1.08e-05	0.00542046
ENSBTAG00000013045	DKC1	dyskerin pseudouridine synthase 1	X	-0.70125	0.000251	0.0465641
ENSBTAG00000016896	HERPUD1	Homocysteine inducible ER protein with ubiquitin like domain 1	18	-0.702308	5.52e-06	0.00327713
ENSBTAG00000015611	TBC1D9B	TBC1 domain family member 9B	7	-0.709434	7.2e-05	0.0183705
ENSBTAG00000020257	PTPN5	protein tyrosine phosphatase, non-receptor type 5	29	-0.711403	0.000195	0.0380163
ENSBTAG00000046654	CERK	ceramide kinase	5	-0.711543	7.99e-05	0.0194706
ENSBTAG00000006838	AIFM1	Apoptosis inducing factor mitochondria associated 1	X	-0.716215	2.58e-06	0.00213776
ENSBTAG00000005503	PRMT2	protein arginine methyltransferase 2	1	-0.719296	0.000775	0.0902781
ENSBTAG00000009960	FLOT1	flotillin 1	23	-0.721506	0.000505	0.0720409
ENSBTAG00000011463	MID1IP1	MID1 interacting protein 1	X	-0.737076	1.1e-05	0.00542046
ENSBTAG00000014095	HAUS7	HAUS augmin like complex subunit 7	X	-0.740808	0.000811	0.0929847
ENSBTAG00000010289	GEMIN8	Gem nuclear organelle associated protein 8	X	-0.759757	1.67e-06	0.00167693
ENSBTAG00000047827	RENBP	renin binding protein	X	-0.760501	5.27e-05	0.016001
ENSBTAG00000007813	CMC4	C-X9-C motif containing 4	X	-0.770692	0.000531	0.0731819
ENSBTAG00000015248	PLA2G16	phospholipase A2, group XVI	29	-0.775033	0.000793	0.0918822
ENSBTAG00000002563	WDR45	WD repeat domain 45	X	-0.781055	0.00083	0.0941888
ENSBTAG00000013671	UTP14A	Bos taurus UTP14, U3 small nucleolar ribonucleoprotein, homolog A-like (LOC505600), mRNA.	X	-0.793223	3.26e-06	0.00259919
ENSBTAG00000015241	EPHX2	epoxide hydrolase 2	8	-0.798369	0.000351	0.0584112
ENSBTAG00000003727	SH3KBP1	SH3 domain containing kinase binding protein 1	X	-0.800874	3.32e-05	0.0121897
ENSBTAG00000020547	BCAP31	B cell receptor associated protein 31	X	-0.802558	4.79e-05	0.0153059
ENSBTAG00000033032	FAM50A	family with sequence similarity 50 member A	X	-0.803294	3.43e-05	0.0122369
ENSBTAG00000019855	MAP3K15	mitogen-activated protein kinase kinase kinase 15	X	-0.810728	0.000138	0.0286243
ENSBTAG00000012317	PNP	purine nucleoside phosphorylase	10	-0.81672	6.33e-05	0.0173263
ENSBTAG00000039335	ARRDC2	arrestin domain containing 2	7	-0.826494	1.01e-05	0.00522294
ENSBTAG00000006135	MAP1LC3A	microtubule associated protein 1 light chain 3 alpha	13	-0.842985	0.000531	0.0731819
ENSBTAG00000023372	MYCN	MYCN proto-oncogene, bHLH transcription factor	11	-0.845378	5.76e-07	0.00102705
ENSBTAG00000047169	CXHXorf56	Chromosome X CXorf56 homolog	X	-0.855229	3.37e-06	0.00259919
ENSBTAG00000035615	UPF3B	UPF3B, regulator of nonsense mediated mRNA decay	X	-0.859003	6.54e-05	0.0176234
ENSBTAG00000016874	DNAJB1	DnaJ heat shock protein family (Hsp40) member B1	7	-0.86037	7.14e-05	0.0183705
ENSBTAG00000008789	HMG20B	high mobility group 20B	7	-0.861108	7.35e-05	0.0183705
ENSBTAG00000019226	PAG8	pregnancy-associated glycoprotein 8	29	-0.86145	0.000347	0.0581738
ENSBTAG00000020419	ENSBTAG00000020419	No description	X	-0.863941	0.000724	0.0864717
ENSBTAG00000004461	OFD1	OFD1, centriole and centriolar satellite protein	X	-0.882074	0.000203	0.0391438
ENSBTAG00000014331	UBL4A	ubiquitin like 4A	X	-0.882844	0.000585	0.0786376
ENSBTAG00000049833	RPL39	ribosomal protein L39	X	-0.918843	5.45e-05	0.0161686
ENSBTAG00000019512	G6PD	Glucose-6-phosphate dehydrogenase	X	-0.931634	3.83e-09	1.78e-05
ENSBTAG00000018645	DLX5	distal-less homeobox 5	4	-0.953779	2.66e-05	0.0102815
ENSBTAG00000021421	SSR4	Signal sequence receptor subunit 4	X	-0.960843	3.98e-06	0.00271339
ENSBTAG00000007878	ARHGAP22	Rho GTPase activating protein 22	28	-0.97937	0.000631	0.0806191
ENSBTAG00000000958	ZSWIM3	zinc finger SWIM-type containing 3	13	-1.01255	0.000505	0.0720409
ENSBTAG00000019253	RPL36A	ribosomal protein L36a-like	X	-1.01421	0.000267	0.048994
ENSBTAG00000011350	CCNQ	cyclin Q	X	-1.025	2.12e-05	0.0089047
ENSBTAG00000013278	MAGIX	MAGI family member, X-linked	X	-1.05695	0.000195	0.0380163
ENSBTAG00000014771	RBMX2	RNA binding motif protein X-linked 2	X	-1.06793	0.00048	0.0699335
ENSBTAG00000001059	IDH3G	Isocitrate dehydrogenase 3 (NAD(+)) gamma	X	-1.07685	1.98e-08	7.64e-05
ENSBTAG00000020934	SHF	Src homology 2 domain containing F	10	-1.08748	1.59e-06	0.00166935
ENSBTAG00000015350	PLIN1	perilipin 1	21	-1.11639	0.000338	0.057643
ENSBTAG00000021210	HES2	Hes family bHLH transcription factor 2	16	-1.12045	5.02e-06	0.00314256
ENSBTAG00000006033	NDUFA1	NADH:ubiquinone oxidoreductase subunit A1	X	-1.12287	2.43e-06	0.0021236
ENSBTAG00000010408	IKBKE	inhibitor of nuclear factor kappa B kinase subunit epsilon	16	-1.13338	0.000776	0.0902781
ENSBTAG00000033167	ENSBTAG00000033167	coagulation factor VIII associated 1	X	-1.14136	7.37e-05	0.0183705
ENSBTAG00000007454	RPL10	ribosomal protein L10	X	-1.16047	8.39e-06	0.00462561
ENSBTAG00000013863	DUSP1	dual specificity phosphatase 1	20	-1.18356	0.000127	0.0272391
ENSBTAG00000017060	ITGB2	integrin subunit beta 2	1	-1.23234	0.000834	0.0941888
ENSBTAG00000047604	HSD17B1	hydroxysteroid 17-beta dehydrogenase 1	19	-1.27614	0.000631	0.0806191
ENSBTAG00000004777	S100B	S100 calcium binding protein B	1	-1.28784	9.63e-05	0.0220907
ENSBTAG00000021458	DLX6	distal-less homeobox 6	4	-1.51936	4.89e-05	0.0153059
ENSBTAG00000031583	NUPR2	nuclear protein 2, transcriptional regulator	25	-1.52339	1.44e-05	0.00641398
ENSBTAG00000003405	TP53I3	tumor protein p53 inducible protein 3	11	-1.563	0.000406	0.0631454
ENSBTAG00000013856	SSBP2	Single stranded DNA binding protein 2	7	-1.56668	2.48e-06	0.0021236
ENSBTAG00000001514	ASB11	ankyrin repeat and SOCS box containing 11	X	-1.61675	5.7e-05	0.0164734
ENSBTAG00000032875	BEX2	brain expressed X-linked 2	X	-1.69971	0.000507	0.0720409
ENSBTAG00000020826	CHIC1	cysteine rich hydrophobic domain 1	X	-1.72123	0.000483	0.0699335
ENSBTAG00000008278	TMEM187	Transmembrane protein 187	X	-1.73105	3.64e-06	0.00263664
ENSBTAG00000048581	ENSBTAG00000048581	No description	X	-1.74783	0.000657	0.0814268
ENSBTAG00000014890	CYP19A1	cytochrome P450, family 19, subfamily A, polypeptide 1	10	-1.74884	0.000145	0.0291833
ENSBTAG00000013320	TSPAN1	tetraspanin 1	3	-1.90719	0.000637	0.0806191
ENSBTAG00000046189	RNASE13	ribonuclease A family member 13 (inactive)	10	-1.94713	0.000305	0.0552325
ENSBTAG00000009046	TBX6	T-box 6	25	-1.94808	0.000602	0.0792264
ENSBTAG00000011043	RAC2	Rac family small GTPase 2	5	-1.96767	9.78e-06	0.00514939
ENSBTAG00000015087	KLHL35	kelch like family member 35	15	-1.99036	0.000422	0.0643221
ENSBTAG00000050861	ENSBTAG00000050861	No description	4	-2.00958	0.000513	0.0720409
ENSBTAG00000018688	CBR3	carbonyl reductase 3	1	-2.12829	5.76e-05	0.0164734
ENSBTAG00000050161	ENSBTAG00000050161	No description	14	-2.12862	0.00054	0.0740575
ENSBTAG00000050569	ENSBTAG00000050569	No description	19	-2.14792	4.81e-07	0.000928
ENSBTAG00000046565	ENSBTAG00000046565	melanoma-associated antigen 10	X	-2.25365	0.0006	0.0792264
ENSBTAG00000006841	LRRC4B	leucine rich repeat containing 4B	18	-2.33583	0.000148	0.0295224
ENSBTAG00000019173	PAG12	pregnancy-associated glycoprotein 12	29	-2.55163	1.23e-05	0.00591167
ENSBTAG00000011734	ANKRD1	Ankyrin repeat domain 1	26	-2.70213	3.41e-11	7.89e-07
ENSBTAG00000008182	FOSB	FosB proto-oncogene, AP-1 transcription factor subunit	18	-3.91979	0.000142	0.0289687
ENSBTAG00000019190	CPO	carboxypeptidase O	2	-4.20292	2.4e-05	0.0096864
ENSBTAG00000038595	MAGEB16	melanoma antigen family B, 16	X	-4.53103	0.000589	0.0786376
