# Supplementary material for: Sexually dimorphic gene expression responses of bovine embryos to the maternal microenvironment on day 13 of gestation
Source: BMC Genomics. 2025 Apr 14;26:372. doi: 10.1186/s12864-025-11570-5 (PMC11998263; doi:10.1186/s12864-025-11570-5)
Supplement: Supplementary file 1 — Supplementary Material 1. [file 12864_2025_11570_MOESM1_ESM.zip › Table S2.xlsx]

## Sheet: Tabelle1
Table S2 List of differentially expressed transcripts in HM vs. HF but not in CM vs. CF
Ensembl gene id	Gene symbol	Gene description	Chr	Log2 Fold change	P-value	FDR
ENSBTAG00000009698	ABCD3	ATP binding cassette subfamily D member 3	3	-1.17931	0.00013563	0.026849
ENSBTAG00000030174	ACOX1	Acyl-CoA oxidase 1	19	-1.26025	0.000200554	0.0346644
ENSBTAG00000017258	ACSL3	Acyl-CoA synthetase long chain family member 3	2	-0.670128	0.000519395	0.0623301
ENSBTAG00000016145	ADAMTS19	ADAM metallopeptidase with thrombospondin type 1 motif 19	7	1.41844	0.000262928	0.0400636
ENSBTAG00000007581	ADORA2B	Adenosine A2b receptor	19	-1.83387	0.00117384	0.0954898
ENSBTAG00000015750	AMN	Amnion associated transmembrane protein	21	1.23338	0.000126906	0.0260111
ENSBTAG00000016221	AMOT	Angiomotin	X	-1.66385	9.64169e-07	0.00106339
ENSBTAG00000013391	ANKH	ANKH inorganic pyrophosphate transport regulator	20	-0.87332	5.71283e-05	0.0160038
ENSBTAG00000021639	ARC	activity regulated cytoskeleton associated protein	14	-3.93375	0.000130004	0.0261444
ENSBTAG00000018134	AREG	amphiregulin	6	1.59696	9.24758e-05	0.0220807
ENSBTAG00000026139	ARMCX1	armadillo repeat containing X-linked 1	X	3.69987	8.45289e-07	0.00102294
ENSBTAG00000019417	ARMCX2	armadillo repeat containing X-linked 2	X	1.89927	8.52863e-05	0.021014
ENSBTAG00000007116	ARRDC3	arrestin domain containing 3	7	-0.821462	0.00014623	0.0285033
ENSBTAG00000026319	ASPHD1	aspartate beta-hydroxylase domain containing 1	25	2.35629	0.000159084	0.0298743
ENSBTAG00000016305	ATP13A4	ATPase 13A4	1	0.876083	0.000896935	0.0814663
ENSBTAG00000017801	ATP6AP2	ATPase H+ transporting accessory protein 2	X	-0.654562	0.000680057	0.0726606
ENSBTAG00000003261	AURKC	aurora kinase C	18	1.48286	6.05961e-06	0.00334188
ENSBTAG00000008134	BDNF	brain derived neurotrophic factor	15	1.89067	3.52093e-05	0.011636
ENSBTAG00000014670	BEX5	brain expressed X-linked 5	X	2.26653	0.00110812	0.0931009
ENSBTAG00000002081	BMPR1B	bone morphogenetic protein receptor type 1B	6	1.43912	0.00066293	0.0720851
ENSBTAG00000050197	C10orf99	chromosome 28 C10orf99 homolog	28	1.51276	0.000852308	0.0790629
ENSBTAG00000017733	CA2	carbonic anhydrase II	14	-1.48265	0.000522843	0.0624205
ENSBTAG00000016455	CACHD1	cache domain containing 1	3	1.81688	5.05061e-06	0.00308046
ENSBTAG00000009156	CAMK2N1	calcium/calmodulin dependent protein kinase II inhibitor 1	2	-1.34381	0.000172706	0.0312503
ENSBTAG00000015273	CAND2	cullin associated and neddylation dissociated 2 (putative)	22	-2.20832	2.85132e-05	0.0104824
ENSBTAG00000017690	CARNS1	carnosine synthase 1	29	-1.65913	0.000801986	0.077395
ENSBTAG00000046724	CBX6	chromobox 6	5	1.33067	0.000860545	0.0790916
ENSBTAG00000006984	CD55	CD55 molecule (Cromer blood group)	16	1.05781	0.00124566	0.0984669
ENSBTAG00000045989	CDC42EP5	CDC42 effector protein 5	18	1.34652	0.00024291	0.0380138
ENSBTAG00000004976	CDCA7L	cell division cycle associated 7 like	4	1.23479	2.01307e-05	0.00790249
ENSBTAG00000051972	CEBPB	CCAAT enhancer binding protein beta	13	-1.09709	9.0702e-05	0.0219706
ENSBTAG00000021254	CENPI	centromere protein I	X	-0.792933	0.000129604	0.0261444
ENSBTAG00000004802	CEP170B	centrosomal protein 170B	21	-0.786137	0.00118182	0.0954898
ENSBTAG00000010304	CHKA	choline kinase alpha	29	-1.34947	1.56652e-05	0.00659675
ENSBTAG00000007051	CLDN23	claudin 23	27	-1.35783	5.40406e-06	0.00320932
ENSBTAG00000021099	CLVS2	clavesin 2	9	2.94959	0.00040819	0.0531129
ENSBTAG00000017009	CMC2	C-X9-C motif containing 2	18	-1.12173	0.00049662	0.0599073
ENSBTAG00000019371	CNR2	cannabinoid receptor 2	2	-2.50323	8.4391e-05	0.021014
ENSBTAG00000023907	COL18A1	collagen type XVIII alpha 1 chain	1	0.756519	0.000715294	0.0734918
ENSBTAG00000014575	COL4A5	collagen type IV alpha 5 chain	X	1.6596	0.000275858	0.0412203
ENSBTAG00000008931	CREG1	cellular repressor of E1A stimulated genes 1	3	-1.15676	1.36037e-05	0.00583471
ENSBTAG00000021118	CYP26A1	cytochrome P450, family 26, subfamily A, polypeptide 1	26	1.29426	7.50431e-05	0.0193119
ENSBTAG00000005186	DBNDD2	dysbindin domain containing 2	13	0.670497	0.00100626	0.0876163
ENSBTAG00000017409	DLX3	distal-less homeobox 3	19	-0.598654	0.000983076	0.0865742
ENSBTAG00000006439	DOCK11	dedicator of cytokinesis 11	X	1.51102	0.00118896	0.0955259
ENSBTAG00000033326	DPEP1	dipeptidase 1	18	1.20687	3.16648e-05	0.0111847
ENSBTAG00000018373	DPYSL2	dihydropyrimidinase like 2	8	1.11893	0.000931518	0.0836236
ENSBTAG00000051211	DUSP8	dual specificity phosphatase 8	29	-1.48714	0.000197234	0.0343468
ENSBTAG00000014337	EIF2S3	eukaryotic translation initiation factor 2 subunit gamma	X	-0.747355	7.22114e-05	0.018792
ENSBTAG00000019061	ELF4	E74 like ETS transcription factor 4	X	-0.822978	0.000842897	0.0790629
ENSBTAG00000015817	ELK1	ELK1, ETS transcription factor	X	-0.840487	4.29542e-05	0.0131541
ENSBTAG00000001753	ENSBTAG00000001753	chloride intracellular channel 6	1	1.39993	5.35191e-05	0.0153032
ENSBTAG00000002180	ENSBTAG00000002180	No description	2	-0.771198	0.00118087	0.0954898
ENSBTAG00000005466	ENSBTAG00000005466	chromosome 8 C8orf58 homolog	8	-1.10812	0.000816987	0.0778693
ENSBTAG00000009976	ENSBTAG00000009976	No description	2	-0.857129	0.000543701	0.0639221
ENSBTAG00000014126	ENSBTAG00000014126	unk like zinc finger	25	-1.19831	5.97098e-06	0.00334188
ENSBTAG00000018955	ENSBTAG00000018955	spermatogenesis and oogenesis specific basic helix-loop-helix 2	12	1.18929	0.000667564	0.0722498
ENSBTAG00000022199	ENSBTAG00000022199	No description	6	-1.07769	0.000165895	0.0302543
ENSBTAG00000032944	ENSBTAG00000032944	No description	14	-1.2396	0.000333358	0.047012
ENSBTAG00000036298	ENSBTAG00000036298	uncharacterized LOC515578	24	0.926854	0.000870119	0.0796555
ENSBTAG00000038238	ENSBTAG00000038238	No description	16	-1.09321	0.000547246	0.064014
ENSBTAG00000038240	ENSBTAG00000038240	No description	18	1.26314	6.1061e-05	0.0164446
ENSBTAG00000038715	ENSBTAG00000038715	No description	18	3.29271	2.37444e-07	0.000343715
ENSBTAG00000039337	ENSBTAG00000039337	docosahexaenoic acid omega-hydroxylase CYP4F3	7	-2.52636	6.18263e-06	0.00334188
ENSBTAG00000039540	ENSBTAG00000039540	solute carrier family 25 (mitochondrial carrier; phosphate carrier), member 3-like	3	2.91159	0.00076431	0.0756504
ENSBTAG00000040169	ENSBTAG00000040169	zinc finger protein LOC509810	18	1.0338	0.000106196	0.0233069
ENSBTAG00000040442	ENSBTAG00000040442	No description	18	1.2438	0.000212854	0.035724
ENSBTAG00000048849	ENSBTAG00000048849	No description	7	-0.839255	0.000447933	0.0573181
ENSBTAG00000049434	ENSBTAG00000049434	monocarboxylate transporter 1	3	-1.36512	0.000159942	0.0298743
ENSBTAG00000049445	ENSBTAG00000049445	No description	17	-2.11438	2.22641e-06	0.00184164
ENSBTAG00000050385	ENSBTAG00000050385	zinc finger protein 75D-like	X	2.65209	1.76218e-07	0.000291527
ENSBTAG00000052078	ENSBTAG00000052078	No description	25	1.73086	0.00116937	0.0954898
ENSBTAG00000052396	ENSBTAG00000052396	No description	18	-3.10388	0.000938263	0.0836764
ENSBTAG00000053661	ENSBTAG00000053661	No description	13	-6.58915	0.000478644	0.0599073
ENSBTAG00000053789	ENSBTAG00000053789	cytochrome c oxidase subunit 8C, mitochondrial	21	1.96909	0.00119196	0.0955259
ENSBTAG00000054123	ENSBTAG00000054123	potassium voltage-gated channel subfamily C member 2	5	2.05536	5.07796e-05	0.0147013
ENSBTAG00000054745	ENSBTAG00000054745	No description	29	-1.61558	0.00085853	0.0790916
ENSBTAG00000055111	ENSBTAG00000055111	No description	24	2.74482	2.06515e-06	0.00177152
ENSBTAG00000055208	ENSBTAG00000055208	No description	26	-0.941897	0.000902099	0.0815749
ENSBTAG00000053396	env	endogenous retrovirus group PABLB member 1 Env polyprotein	8	-1.67443	2.64381e-06	0.00204111
ENSBTAG00000045727	EPPK1	epiplakin 1	14	-1.79357	0.00125621	0.0989626
ENSBTAG00000022147	EPS8L2	EPS8 like 2	29	-0.846854	0.000607798	0.0680796
ENSBTAG00000013557	ERAP1	endoplasmic reticulum aminopeptidase 1	7	2.58024	1.0508e-10	6.08437e-07
ENSBTAG00000051169	ERICH2	glutamate rich 2	2	2.14988	0.000759342	0.0754812
ENSBTAG00000010517	EVPL	envoplakin	19	-1.30864	0.000343035	0.047012
ENSBTAG00000000898	F2RL2	coagulation factor II thrombin receptor like 2	10	-1.92201	2.59e-05	0.00967531
ENSBTAG00000033803	FABP7	fatty acid binding protein 7	9	1.76364	0.000685479	0.0726606
ENSBTAG00000022294	FADS1	fatty acid desaturase 1	29	-1.0072	0.000683427	0.0726606
ENSBTAG00000015505	FADS2	fatty acid desaturase 2	29	-1.13095	3.514e-06	0.0024663
ENSBTAG00000008300	FN1	fibronectin 1	2	0.885719	0.000175317	0.0314769
ENSBTAG00000011234	FOXO3	forkhead box O3	9	-1.48586	0.00022249	0.0370726
ENSBTAG00000010977	FRZB	frizzled related protein	2	2.26483	4.37315e-05	0.0131541
ENSBTAG00000022155	FSTL1	follistatin like 1	1	0.93889	1.14406e-05	0.00529951
ENSBTAG00000040128	FZD4	frizzled class receptor 4	29	-0.858652	0.000151551	0.0290088
ENSBTAG00000009093	GAL3ST2	galactose-3-O-sulfotransferase 2	3	-1.45187	0.000342711	0.047012
ENSBTAG00000013957	GALNT3	polypeptide N- acetylgalactosaminyltransferase 3	2	-0.75204	0.00070353	0.0731846
ENSBTAG00000009443	GCNT3	glucosaminyl (N-acetyl) transferase 3, mucin type	10	-1.42693	1.72219e-06	0.00159551
ENSBTAG00000050091	GCNT4	glucosaminyl (N-acetyl) transferase 4	10	-1.19754	0.000112484	0.0239013
ENSBTAG00000019256	GLA	galactosidase alpha	X	-1.14205	0.000130942	0.0261444
ENSBTAG00000038186	GLRX	glutaredoxin	7	-0.975714	0.000233119	0.0372431
ENSBTAG00000020144	GPR34	G protein-coupled receptor 34	X	-2.01665	2.25179e-12	2.68877e-08
ENSBTAG00000003989	GSTO1	glutathione S-transferase omega 1	26	6.0542	1.21496e-05	0.00551761
ENSBTAG00000006212	GTF2IRD1	GTF2I repeat domain containing 1	25	1.10516	4.33852e-05	0.0131541
ENSBTAG00000026748	GULO	L-gulono-gamma-lactone oxidase	8	1.36344	0.00085125	0.0790629
ENSBTAG00000003340	HDDC2	HD domain containing 2	9	0.668441	0.00106591	0.0907626
ENSBTAG00000008688	HEYL	hes related family bHLH transcription factor with YRPW motif-like	3	-1.9982	2.39981e-05	0.00920897
ENSBTAG00000007499	HNRNPH2	heterogeneous nuclear ribonucleoprotein H2	X	-0.933431	1.6431e-05	0.00679567
ENSBTAG00000017391	HS3ST2	heparan sulfate-glucosamine 3- sulfotransferase 2	25	2.68783	0.000485977	0.0599073
ENSBTAG00000006307	HSD17B11	hydroxysteroid 17-beta dehydrogenase 11	6	-0.73733	0.000151107	0.0290088
ENSBTAG00000000087	HSD17B12	hydroxysteroid 17-beta dehydrogenase 12	15	-0.94532	0.00070464	0.0731846
ENSBTAG00000006769	HSD3B1	hydroxy-delta-5-steroid dehydrogenase, 3 beta- and steroid delta-isomerase 1	3	-2.16213	2.32181e-12	2.68877e-08
ENSBTAG00000053469	IFN-tau-c1	interferon tau c1	8	-1.29949	0.00078196	0.0765116
ENSBTAG00000054512	IGSF1	immunoglobulin superfamily member 1	X	3.07851	0.000267934	0.0403821
ENSBTAG00000016085	IRAK1	interleukin 1 receptor associated kinase 1	X	-0.600339	0.00025327	0.0391066
ENSBTAG00000004989	IRF5	interferon regulatory factor 5	4	-1.08845	9.62558e-05	0.0225178
ENSBTAG00000052481	IRGQ	immunity related GTPase Q	18	-0.911614	0.000377333	0.0497632
ENSBTAG00000021687	JADE2	jade family PHD finger 2	7	1.32714	0.000970755	0.0861443
ENSBTAG00000000603	JAM2	junctional adhesion molecule 2	1	1.21072	5.07038e-05	0.0147013
ENSBTAG00000006899	JPH3	junctophilin 3	18	1.61181	0.00102597	0.0889982
ENSBTAG00000003740	KDM6A	lysine demethylase 6A	X	-0.963873	1.16229e-06	0.00114653
ENSBTAG00000011538	KIF1A	kinesin family member 1A	3	0.86411	0.000103238	0.0229912
ENSBTAG00000007399	LAMP2	lysosomal associated membrane protein 2	X	-0.713846	8.4417e-05	0.021014
ENSBTAG00000005989	LAP3	leucine aminopeptidase 3	6	0.795973	0.000249548	0.0387905
ENSBTAG00000012135	LARP1B	La ribonucleoprotein domain family member 1B	17	-2.04599	2.03377e-06	0.00177152
ENSBTAG00000005909	LEPROT	leptin receptor overlapping transcript	3	-0.762546	0.000232898	0.0372431
ENSBTAG00000007374	LHFPL2	LHFPL tetraspan subfamily member 2	10	-0.937238	0.000196761	0.0343468
ENSBTAG00000048916	LIPG	lipase G, endothelial type	24	1.45996	0.000101597	0.0228456
ENSBTAG00000000841	LZTS1	leucine zipper tumor suppressor 1	8	-0.890833	0.000283825	0.0418704
ENSBTAG00000045931	MAGT1	magnesium transporter 1	X	-0.775685	0.000122396	0.0255389
ENSBTAG00000012995	MCUB	mitochondrial calcium uniporter dominant negative beta subunit	6	0.963115	0.00116694	0.0954898
ENSBTAG00000006161	MET	MET proto-oncogene, receptor tyrosine kinase	4	-1.02178	0.000255736	0.0392258
ENSBTAG00000030629	MGC127133	20-beta-hydroxysteroid dehydrogenase-like	1	1.6667	0.000457481	0.0579001
ENSBTAG00000001497	MRAS	muscle RAS oncogene homolog	1	-1.27154	3.13235e-05	0.0111847
ENSBTAG00000000750	MSL2	MSL complex subunit 2	1	-0.939737	0.000998235	0.0872457
ENSBTAG00000003418	MSN	moesin	X	-0.71379	0.000446377	0.0573181
ENSBTAG00000046938	MTNR1A	melatonin receptor 1A	27	4.60646	0.00109075	0.0925376
ENSBTAG00000020407	MTSS1	MTSS1, I-BAR domain containing	14	-1.16631	0.000846517	0.0790629
ENSBTAG00000001094	MTUS2	microtubule associated scaffold protein 2	12	-1.47045	0.000488272	0.0599073
ENSBTAG00000017104	MUC1	mucin 1, cell surface associated	3	-1.21655	9.38792e-05	0.0221871
ENSBTAG00000002580	MYH14	myosin heavy chain 14	18	0.994598	0.00110758	0.0931009
ENSBTAG00000011256	MYO1B	myosin IB	2	-0.702537	0.000456349	0.0579001
ENSBTAG00000010884	NKAP	NFKB activating protein	X	-0.711182	0.000696848	0.0730304
ENSBTAG00000006894	NOS2	nitric oxide synthase 2	19	-5.50482	6.95363e-05	0.0183015
ENSBTAG00000043971	NOTCH3	notch receptor 3	7	-1.53836	0.000567801	0.0654271
ENSBTAG00000006234	NPR1	natriuretic peptide receptor 1	3	0.989533	0.000124359	0.0257167
ENSBTAG00000010689	NRG2	neuregulin 2	7	0.993561	0.000469056	0.0590424
ENSBTAG00000009231	NSDHL	NAD(P) dependent steroid dehydrogenase-like	X	-0.664741	9.10659e-05	0.0219706
ENSBTAG00000005252	NUDT11	nudix hydrolase 11	X	1.5947	0.000496493	0.0599073
ENSBTAG00000018247	OCRL	OCRL, inositol polyphosphate-5-phosphatase	X	-0.76697	6.05217e-05	0.0164446
ENSBTAG00000025494	PAQR8	progestin and adipoQ receptor family member 8	23	-2.572	6.26318e-06	0.00334188
ENSBTAG00000019852	PDHA1	pyruvate dehydrogenase E1 alpha 1 subunit	X	-0.931448	4.49999e-06	0.00289512
ENSBTAG00000054572	PEG3	paternally expressed 3	18	-0.689982	0.000778091	0.0765116
ENSBTAG00000002683	PFKP	phosphofructokinase, platelet	13	1.08457	5.73515e-05	0.0160038
ENSBTAG00000033190	PGM5	phosphoglucomutase 5	8	2.1023	2.29356e-08	5.90235e-05
ENSBTAG00000010742	PKD2L1	polycystin 2 like 1, transient receptor potential cation channel	26	-3.03038	1.00925e-07	0.000194794
ENSBTAG00000008150	PKIA	cAMP-dependent protein kinase inhibitor alpha	14	-1.31261	0.000782922	0.0765116
ENSBTAG00000019315	PLA2G7	phospholipase A2 group VII	23	-2.42607	0.000885188	0.0807159
ENSBTAG00000005947	PLAU	plasminogen activator, urokinase	28	-1.49581	6.84323e-06	0.00340825
ENSBTAG00000009679	PLEKHG1	pleckstrin homology and RhoGEF domain containing G1	9	2.10636	4.00761e-05	0.0127151
ENSBTAG00000006282	POU2AF1	POU class 2 associating factor 1	15	3.07543	0.000163397	0.0302543
ENSBTAG00000033890	PRAME	preferentially expressed antigen in melanoma	17	2.4774	0.000609715	0.0680796
ENSBTAG00000010664	PRKCQ	protein kinase C theta	13	1.43832	0.000905175	0.0815749
ENSBTAG00000012789	PRKD1	protein kinase D1	21	3.99869	1.76934e-05	0.00718941
ENSBTAG00000023652	PROS1	protein S	1	0.828967	0.000335189	0.047012
ENSBTAG00000020705	PRSS12	serine protease 12	6	0.746076	0.00079579	0.077395
ENSBTAG00000013901	PTDSS1	phosphatidylserine synthase 1	14	-1.15706	0.00015904	0.0298743
ENSBTAG00000011027	PTGR1	prostaglandin reductase 1	8	0.910122	5.05408e-06	0.00308046
ENSBTAG00000014127	PTGS2	prostaglandin-endoperoxide synthase 2	16	-3.36355	1.18807e-06	0.00114653
ENSBTAG00000012119	PTPRZ1	protein tyrosine phosphatase, receptor type Z1	4	1.75227	0.000809165	0.0774424
ENSBTAG00000021771	PTTG1IP	PTTG1 interacting protein	1	-0.684581	0.00060793	0.0680796
ENSBTAG00000012774	RAB7B	RAB7B, member RAS oncogene family	16	-2.12686	1.35691e-05	0.00583471
ENSBTAG00000004131	RAP2C	RAP2C, member of RAS oncogene family	X	-0.7229	0.000282695	0.0418704
ENSBTAG00000021751	RASEF	RAS and EF-hand domain containing	8	-0.940781	0.000741174	0.0746362
ENSBTAG00000000442	RBP4	retinol binding protein 4	26	1.20562	0.000101082	0.0228456
ENSBTAG00000020035	RCAN1	regulator of calcineurin 1	1	-1.08279	0.000733668	0.074203
ENSBTAG00000004305	RGS16	regulator of G protein signaling 16	16	1.50293	0.000642096	0.0704815
ENSBTAG00000003089	RHPN2	rhophilin Rho GTPase binding protein 2	18	0.77443	0.000640854	0.0704815
ENSBTAG00000015630	RLIM	ring finger protein, LIM domain interacting	X	-0.669341	0.000989579	0.0868168
ENSBTAG00000008793	RNASE1	ribonuclease, RNase A family, 1 (pancreatic)	10	-1.77655	2.1536e-07	0.000332531
ENSBTAG00000025099	RNF145	ring finger protein 145	7	-0.816501	0.00084823	0.0790629
ENSBTAG00000005496	RP2	RP2, ARL3 GTPase activating protein	X	-0.702949	0.000543561	0.0639221
ENSBTAG00000019204	RTN3	reticulon 3	29	-0.791192	0.00080701	0.0774424
ENSBTAG00000005163	S100A1	S100 calcium binding protein A1	3	1.32891	0.000233161	0.0372431
ENSBTAG00000055207	SCD	stearoyl-CoA desaturase	26	-1.19017	3.51659e-05	0.011636
ENSBTAG00000008320	SEPT5	septin 5	17	-1.89799	0.000240942	0.0379623
ENSBTAG00000014465	SERPINE1	serpin family E member 1	25	-2.56025	1.66511e-09	6.42762e-06
ENSBTAG00000051461	SERTM1	serine rich and transmembrane domain containing 1	12	2.20945	0.000605939	0.0680796
ENSBTAG00000006569	SEZ6L	seizure related 6 homolog like	17	1.75074	0.00105946	0.0907626
ENSBTAG00000011748	SGMS1	sphingomyelin synthase 1	26	-1.04861	0.000330736	0.0469949
ENSBTAG00000016805	SGMS2	sphingomyelin synthase 2	6	-1.86377	0.000341923	0.047012
ENSBTAG00000010587	SH3BGRL	SH3 domain binding glutamate rich protein like	X	1.41341	0.00118236	0.0954898
ENSBTAG00000006762	SH3RF2	SH3 domain containing ring finger 2	7	-1.10618	0.00075456	0.0753291
ENSBTAG00000000211	SHROOM2	shroom family member 2	X	-1.30669	0.000441445	0.057119
ENSBTAG00000002996	SHROOM4	shroom family member 4	X	2.98281	0.000723464	0.0734918
ENSBTAG00000008852	SIGLEC10	sialic acid binding Ig like lectin 10	18	1.83446	6.25495e-05	0.0166518
ENSBTAG00000001881	SLC10A1	solute carrier family 10 member 1	10	-1.54892	8.27211e-07	0.00102294
ENSBTAG00000014333	SLC10A3	solute carrier family 10 member 3	X	-0.979085	3.40115e-05	0.011636
ENSBTAG00000001110	SLC16A5	solute carrier family 16 member 5	19	-1.26133	0.000370346	0.0495814
ENSBTAG00000019792	SLC16A9	solute carrier family 16 member 9	28	-1.17942	0.000561651	0.065042
ENSBTAG00000010943	SLC22A23	solute carrier family 22 member 23	23	-1.01568	0.000576646	0.0657916
ENSBTAG00000001007	SLC25A43	solute carrier family 25 member 43	X	-0.761149	0.000230781	0.0372431
ENSBTAG00000009190	SLC2A4	solute carrier family 2 member 4	19	1.0064	0.000322	0.0466115
ENSBTAG00000002768	SLC35A2	solute carrier family 35 member A2	X	-0.713062	0.00105044	0.0904429
ENSBTAG00000003199	SLC35C1	solute carrier family 35 member C1	15	-1.32821	9.91427e-06	0.00468621
ENSBTAG00000007650	SLC38A11	solute carrier family 38 member 11	2	1.51991	3.74176e-06	0.00251052
ENSBTAG00000032331	SLC48A1	solute carrier family 48 member 1	5	-0.941549	0.000209544	0.0354252
ENSBTAG00000007494	SMARCA2	SWI/SNF related, matrix associated, actin dependent regulator of chromatin, subfamily a, member 2	8	0.804975	0.000611397	0.0680796
ENSBTAG00000031383	SMIM24	small integral membrane protein 24	7	1.46315	0.000939332	0.0836764
ENSBTAG00000010487	SMIM3	small integral membrane protein 3	7	1.22253	0.001178	0.0954898
ENSBTAG00000024957	SNCA	synuclein alpha	6	1.2728	0.000799298	0.077395
ENSBTAG00000027924	SNX18	sorting nexin 18	20	-0.938815	6.493e-06	0.00334188
ENSBTAG00000008441	SOCS3	suppressor of cytokine signaling 3	19	-1.39228	0.000165677	0.0302543
ENSBTAG00000052794	SSLP1	secreted seminal-vesicle Ly-6 protein 1	29	-1.74088	3.56857e-08	8.26517e-05
ENSBTAG00000001298	STAMBPL1	STAM binding protein like 1	26	1.46836	0.00118326	0.0954898
ENSBTAG00000001823	STC2	stanniocalcin 2	20	1.92877	0.000177695	0.0316584
ENSBTAG00000017457	STK10	serine/threonine kinase 10	20	-2.57808	3.4786e-05	0.011636
ENSBTAG00000004767	SYK	spleen associated tyrosine kinase	8	2.35099	0.000494267	0.0599073
ENSBTAG00000019197	TASOR2	transcription activation suppressor family member 2	13	-0.778827	0.000239895	0.0379623
ENSBTAG00000005760	TBC1D4	TBC1 domain family member 4	12	1.98842	0.000101324	0.0228456
ENSBTAG00000015854	TCHHL1	trichohyalin like 1	3	-2.58333	0.000196337	0.0343468
ENSBTAG00000021133	TENM3	teneurin transmembrane protein 3	27	1.90885	0.000617996	0.0684852
ENSBTAG00000022381	TET3	tet methylcytosine dioxygenase 3	11	-1.19754	4.1819e-05	0.0130888
ENSBTAG00000016208	TGM2	transglutaminase 2	13	-1.40186	0.000268505	0.0403821
ENSBTAG00000012866	THBS4	thrombospondin 4	10	2.08187	0.00104455	0.0902715
ENSBTAG00000011644	THSD4	thrombospondin type 1 domain containing 4	10	2.54987	3.19695e-07	0.000435556
ENSBTAG00000020127	TKTL1	transketolase like 1	X	2.02295	7.51722e-06	0.00362722
ENSBTAG00000014375	TMCC3	transmembrane and coiled-coil domain family 3	5	-1.13629	0.000226966	0.0372431
ENSBTAG00000007698	TMEM59L	transmembrane protein 59 like	7	1.1465	0.00053744	0.0638341
ENSBTAG00000007066	TMTC4	transmembrane and tetratricopeptide repeat containing 4	12	-0.701202	0.000575729	0.0657916
ENSBTAG00000022744	TRIM71	tripartite motif containing 71	22	-0.588527	0.000853405	0.0790629
ENSBTAG00000012343	TSPAN5	tetraspanin 5	6	0.907215	0.000364512	0.0491945
ENSBTAG00000006392	TTC7B	tetratricopeptide repeat domain 7B	10	1.28815	0.000316174	0.0460561
ENSBTAG00000046922	TWIST1	twist family bHLH transcription factor 1	4	1.24889	0.000689659	0.0726606
ENSBTAG00000013912	TXNRD1	thioredoxin reductase 1	5	-0.634472	0.00084766	0.0790629
ENSBTAG00000045779	UBE2A	ubiquitin conjugating enzyme E2 A	X	-0.648616	0.000324051	0.046617
ENSBTAG00000009453	URGCP	upregulator of cell proliferation	22	-1.20565	0.000485415	0.0599073
ENSBTAG00000006560	VANGL2	VANGL planar cell polarity protein 2	3	5.25081	0.000328098	0.0469079
ENSBTAG00000005339	VEGFA	vascular endothelial growth factor A	23	-1.24376	3.18722e-05	0.0111847
ENSBTAG00000006296	VMA21	VMA21, vacuolar ATPase assembly factor	X	-1.15309	1.4562e-07	0.000259438
ENSBTAG00000001948	VTI1B	vesicle transport through interaction with t- SNAREs 1B	10	0.69062	0.000378149	0.0497632
ENSBTAG00000018697	WDR44	WD repeat domain 44	X	-0.954964	2.31209e-06	0.00184656
ENSBTAG00000048365	WNT7B	Wnt family member 7B	5	-1.3089	0.000340478	0.047012
ENSBTAG00000013824	WWC3	WWC family member 3	X	-0.673987	0.000377477	0.0497632
ENSBTAG00000044050	XKR4	XK related 4	14	3.5006	0.00121597	0.0968751
ENSBTAG00000005378	XKRX	XK related X-linked	X	-1.2781	0.00071686	0.0734918
ENSBTAG00000001977	YIPF6	Yip1 domain family member 6	X	-0.81238	0.000389824	0.0510097
ENSBTAG00000021512	ZBTB7B	zinc finger and BTB domain containing 7B	3	-0.769166	0.0011556	0.0954898
ENSBTAG00000031166	ZDBF2	zinc finger DBF-type containing 2	2	2.44409	0.000690183	0.0726606
ENSBTAG00000015354	ZDHHC9	zinc finger DHHC-type containing 9	X	-0.678991	0.000207994	0.0354216
ENSBTAG00000007730	ZFX	zinc finger protein X-linked	X	-0.909479	3.21096e-06	0.00235719
ENSBTAG00000034005	ZNF35	zinc finger protein 35	22	0.972788	0.000722352	0.0734918
ENSBTAG00000017613	ZNF419	zinc finger protein 419	18	0.867254	0.000661816	0.0720851
ENSBTAG00000007383	ZNF521	zinc finger protein 521	24	-1.59422	0.000106668	0.0233069
ENSBTAG00000008397	ZNF555	zinc finger protein 555	7	1.57083	0.00114343	0.0952626
